# Supplementary material for: Dapagliflozin Ameliorates Neural Damage in the Heart and Kidney of Diabetic Mice
Source: Biomedicines. 2023 Dec 16;11(12):3324. doi: 10.3390/biomedicines11123324 (PMC10741899; doi:10.3390/biomedicines11123324)
Supplement: Supplementary file 1 [file biomedicines-11-03324-s001.zip]

Archive with 1 entries (1 files):
- biomedicines-2753838-supplementary.pdf
